# Supplementary material for: Morphometric Characterization of Hemp Achene and Leaf Trichomes Based on X-Ray Micro-CT
Source: Foods. 2026 Jun 25;15(13):2287. doi: 10.3390/foods15132287 (PMC13361906; doi:10.3390/foods15132287)
Supplement: Supplementary file 1 [file foods-15-02287-s001.zip]

Archive with 4 entries (3 files):
- Supplementary Videos/
- Supplementary Videos/Supplementary Video S3.mp4
- Supplementary Videos/Supplementary Video S1.mp4
- Supplementary Videos/Supplementary Video S2.mp4
